# Supplementary material for: Comparative Genomics Insights into a Novel Biocontrol Agent Paenibacillus peoriae Strain ZF390 against Bacterial Soft Rot
Source: Biology (Basel). 2022 Aug 4;11(8):1172. doi: 10.3390/biology11081172 (PMC9404902; doi:10.3390/biology11081172)
Supplement: Supplementary file 1 [file biology-11-01172-s001.zip]

Archive with 9 entries (9 files):
- Supplementary Figures.pdf
- Supplementary Table S1.pdf
- Supplementary Table S2.pdf
- Supplementary Table S3.pdf
- Supplementary Table S4.pdf
- Supplementary Table S5.pdf
- Supplementary Table S6.pdf
- Supplementary Table S7.pdf
- Supplementary Table S8.pdf
